# Supplementary material for: Impact of Different Low-Volume Concurrent Training Regimens on Cardiometabolic Health, Inflammation, and Fitness in Obese Metabolic Syndrome Patients
Source: Nutrients. 2025 Jan 31;17(3):561. doi: 10.3390/nu17030561 (PMC11820124; doi:10.3390/nu17030561)
Supplement: Supplementary file 1 [file nutrients-17-00561-s001.zip]

Archive with 1 entries (1 files):
- nutrients-3418939-supplementary.pdf
